# Supplementary material for: Success in Developing Regions: World Records Evolution through a Geopolitical Prism
Source: PLoS One. 2009 Oct 28;4(10):e7573. doi: 10.1371/journal.pone.0007573 (PMC2763220; doi:10.1371/journal.pone.0007573)
Supplement: Table S1 — Distribution of countries according to regions and periods. NAm: North America, SAm: South America, Car: Carribean, Afr: Africa, WEu: Western Europe, EEu: Eastern Europe, Rus: Russia, Asi: Asia, Chi: China, NPa: North Pacific, Oce: Oceania. (0.03 MB XLS) [file pone.0007573.s002.xls]

## Sheet: tb
Country	WR number	Olympic Medals	Region in 1897-1945	Region in 1946-1990	Region in 1991-2008
Algeria	2	6	Afr	Afr	Afr
Argentina	4	10	SAm	SAm	SAm
Armenia	3	5	WEu	EEu	WEu
Australia	155	265	Oce	Oce	Oce
Austria	26	24	WEu	WEu	WEu
Bahamas		8	Car	Car	Car
Bahrain		1	Asi	Asi	Asi
Barbados		1	Car	Car	Car
Belarus	10	27	-	EEu	EEu
Belgium	14	24	WEu	WEu	WEu
Brazil	8	25	SAm	SAm	SAm
Bulgaria	64	54	WEu	EEu	WEu
Burundi		1	Afr	Afr	Afr
Cameroon		2	Afr	Afr	Afr
Canada	29	92	NAm	NAm	NAm
Chili		3	SAm	SAm	SAm
China	123	81	Chi	Chi	Chi
Colombia		4	SAm	SAm	SAm
Costa Rica		4	SAm	SAm	SAm
Côte d'Ivoire		1	Afr	Afr	Afr
Cuba	17	43	Car	Car	Car
Czechoslovakia	35	47	WEu	EEu	WEu
Denmark	23	31	WEu	WEu	WEu
Djibouti		1	Afr	Afr	Afr
Dominican Republic		1	Car	Car	Car
Ecuador	1	2	SAm	SAm	SAm
Egypt	18	9	Afr	Afr	Afr
Eritrea		1	Afr	Afr	Afr
Estonia	6	13	WEu	EEu	WEu
Ethiopia	14	38	Afr	Afr	Afr
Finland	40	101	WEu	WEu	WEu
France	63	138	WEu	WEu	WEu
Georgia	1	2	WEu	EEu	EEu
Germany	165	273	WEu	WEu	WEu
German Democratic Republic	174	220	-	EEu	-
Great Britain	81	253	WEu	WEu	WEu
Greece	15	41	WEu	WEu	WEu
Guatemala	1		SAm	SAm	SAm
Haiti		1	Car	Car	Car
Hungary	57	111	WEu	EEu	WEu
India	1	3	Asi	Asi	Asi
Indonesia	1	5	Asi	Asi	Asi
Irak		1	Asi	Asi	Asi
Iran	16	12	Asi	Asi	Asi
Ireland		12	WEu	WEu	WEu
Island		2	WEu	WEu	WEu
Italy	25	113	WEu	WEu	WEu
Jamaica	9	54	Car	Car	Car
Japan	78	98	NPa	NPa	NPa
Kazakhstan	2	8	-	EEu	EEu
Kenya	19	68	Afr	Afr	Afr
Latvia		7	WEu	EEu	WEu
Lebanon	1	1	Asi	Asi	Asi
Lithuania		5	WEu	EEu	WEu
Luxembourg		3	WEu	WEu	WEu
Mexico	4	13	SAm	SAm	SAm
Morocco	7	18	Afr	Afr	Afr
Mozambique		2	Afr	Afr	Afr
Myanmar	2	1	Asi	Asi	Asi
Namibia		4	Afr	Afr	Afr
Netherland	66	85	WEu	WEu	WEu
New-Zealand	6	29	Oce	Oce	Oce
Nigeria		14	Afr	Afr	Afr
North Korea	9	9	Asi	Asi	Asi
Norway	19	22	WEu	WEu	WEu
Panama		3	SAm	SAm	SAm
Philippines		4	Asi	Asi	Asi
Poland	52	89	WEu	EEu	WEu
Portugal	3	10	WEu	WEu	WEu
Puerto Rico	4		Car	Car	Car
Qatar	1	2	Asi	Asi	Asi
Roumania	11	54	WEu	EEu	WEu
Russia	528	450	Rus	Rus	Rus
Saudi Arabia		1	Asi	Asi	Asi
Senegal		1	Afr	Afr	Afr
Singapore	2	1	Asi	Asi	Asi
South Africa	10	37	Afr	Afr	Afr
South Korea	7	15	NPa	NPa	NPa
Spain	3	18	WEu	WEu	WEu
Sri-Lanka		2	Asi	Asi	Asi
Sudan		1	Afr	Afr	Afr
Suriname		2	SAm	SAm	SAm
Sweden	44	107	WEu	WEu	WEu
Switzerland	9	13	WEu	WEu	WEu
Syria		1	Asi	Asi	Asi
Taipei	3	6	Asi	Asi	Asi
Tanzania	1	2	Afr	Afr	Afr
Thailand	4	6	Asi	Asi	Asi
Trinidad and Tobago		14	Car	Car	Car
Tunisia		5	Afr	Afr	Afr
Turkey	19	13	WEu	WEu	WEu
Uganda	1	2	Afr	Afr	Afr
Ukraine	6	31	-	EEu	EEu
USA	751	1205	NAm	NAm	NAm
Venezuela		2	SAm	SAm	SAm
Vietnam		1	Asi	Asi	Asi
Yugoslavia	1	13	WEu	EEu	WEu
Zambia		1	Afr	Afr	Afr
Zimbabwe	2	7	Afr	Afr	Afr
